# Supplementary material for: Exploring Speckle Change Genes of Rhynchophorus ferrugineus (Coleoptera: Curculionidae) Based on Genome-Wide Association Studies (GWASs)
Source: Biology (Basel). 2026 Mar 31;15(7):555. doi: 10.3390/biology15070555 (PMC13072381; doi:10.3390/biology15070555)
Supplement: Supplementary file 1 [file biology-15-00555-s001.zip]

Archive with 1 entries (1 files):
- biology-4120609-supplementary.pdf
